# Supplementary material for: Removal of the Active Pharmaceutical Substance Entecavir from Water via the Fenton Reaction or Action by the Cyanobacterium Microcystis novacekii
Source: Toxics. 2024 Dec 5;12(12):885. doi: 10.3390/toxics12120885 (PMC11679440; doi:10.3390/toxics12120885)
Supplement: Supplementary file 1 [file toxics-12-00885-s001.zip]

Archive with 1 entries (1 files):
- toxics-3331158-supplementary.pdf
